# Supplementary material for: Accuracy of Navigation and Robot-Assisted Systems for Dental Implant Placement: A Systematic Review
Source: Dent J (Basel). 2025 Nov 14;13(11):537. doi: 10.3390/dj13110537 (PMC12651058; doi:10.3390/dj13110537)
Supplement: Supplementary file 1 [file dentistry-13-00537-s001.zip › dentistry-3824564-newsupplementary/Supplementary table S2.xls]

## Sheet: Sheet1
Study	Authors	DOI	Year	Study Design	Navigation Type	Navigation Software	Implant type	Group No.	n (Implants)	Apical Deviation (mm)	Coronal Deviation (mm)	Angle Deviation
Accuracy of dental implant surgery using dynamic navigation and robotic systems: An in vitro study	Baoxin Tao, Yuan Feng, Xingqi Fan, Minjie Zhuang, Xiaojun Chen, Feng Wang , Yiqun Wu	doi: 10.1016/j.jdent.2022.104170	2022	In vitro study	dCAIS RCAIS	BrainLAB	Conventional	2	480	RS - 1.06 ± 0.59 dCAIS - 0.91 ± 0.56	RS - 0.96 ± 0.57 dCAIS - 0.83 ± 0.55	RS - 2.41 ± 1.42 dCAIS - 1 ± 0.48
Dynamic and static computer-assisted implant surgery for completely edentulous patients. A proof of a concept	Carmen Pomares-Puig , M. Angeles Sanchez-Garces, Adria Jorba-García	doi: 10.1016/j.jdent.2023.104443	2022	Proof of concept	dCAIS sCAIS Combined	X-Guide	Conventional	2 (Combined)	48	Hybrid: 1.42 ± 0.19	Hybrid: 1.25 ± 0.55	Hybrid: 3.74 ± 0.58
Exploring training dental implant placement using static ordynamic devices among dental students	Wenying Wang, Minjie Zhuang, Shunshun Li, Yue Shen, Rong Lan, Yiqun Wu, Feng Wang	doi: 10.1111/eje.12825	2022		sCAIS dCAIS		Conventional	2	75	dCAIS - 1.59 ± 0.55 sCAIS - 1.94 ± 0.72	dCAIS - 1.19 ± 0.47 sCAIS - 1.27 ± 0.45	dCAIS - 3.38 ± 2.13° sCAIS - 3.74 ± 1.86°
Accuracy of dental implant placement with or without the useof a dynamic navigation assisted system: A randomized clinicaltrial	Adria Jorba-Garcia, Jose Javier Bara-Casaus, Octavi Camps-Font, Maria Angeles Sanchez-Garces, Rui Figueiredo, Eduard Valmaseda-Castellon	doi: 10.1111/clr.14050	2023	Clinical Trial	dCAIS Freehand	NaviDent	Conventional	2	22	dCAIS - 1.42 ± 0.52 mm FreeHand - 2.49 ± 1.43 mm	dCAIS - 1.12 ± 0.38 mm FreeHand - 1.70 ± 0.69 mm	dCAIS - 4.02 ± 2.80° FreeHand - 7.97 ± 6.25°
Accuracy of dental implant surgery with freehand, static computer-aided, dynamic computer-aided, and robotic computer-aided implant systems: An in vitro study	Wenbo Zhao, Weiwei Teng, Yucheng Su, Libo Zhou	https://doi.org/10.1016/j.prosdent.2024.10.013	2024	In vitro study	RCAIS SCAIS DCAIS FH	rCAIS - Remebot	Conventional	4	120	FH - 1.01 (0.94, 1.22) SCAIS - 0.87 ± 0.07 DCAIS - 0.64 ± 0.05 RCAIS - 0.47 ± 0.03	FH - 1.09 ± 0.33 SCAIS - 0.72 ± 0.33 DCAIS - 0.69 ± 0.29 RCAIS - 0.48 ± 0.18	FH - 2.74 ± 0.84° SCAIS - 1.99 ± 0.76° DCAIS - 0.85 ± 0.46° RCAIS - 0.53 ± 0.20°
Combined static and dynamic computer-guided surgery for prosthetically driven zygomatic implant placement	Chenlin Du, Pei Peng, Xiaodong Guo, Yunshu Wu, Zeyu Zhang, Linke Hao, Zongjiu Zhang, Jingyu Xiong	https://doi.org/10.1016/j.jdent.2024.105453	2025	In vitro study	Hybrid (s-CAIS + d-CAIS)	Yizhime	Zygomatic	2	22	Hybrid: 1.67 mm	Hybrid: 1.13 ± 0.09	Hybrid: 1.99 ± 0.17
Accuracy of dental implant placement using static versus dynamic computer-assisted implant surgery: An in vitro study	Seyedeh Sahar Taheri Otaghsara, Tim Joda, Florian Markus Thieringer	doi: 10.1016/j.jdent.2023.104487	2023	In vitro study	SCAIS DCAIS	DENACAM	Conventional	2	40	SCAIS - 1.45 ± 0.37 mm 1.07 ± 0.32 mm DCAIS -1.58 ± 0.56 mm 1.00 ± 0.37 mm	SCAIS - 0.88 ± 0.31 mm 0.67 ± 0.31 mm DCAIS - 0.97 ± 0.32 mm 0.79 ± 0.29 mm	SCAIS - 4.39 ± 1.17° 4.23 ± 1.32° DCAIS - 4.49 ± 1.88° 2.89 ± 1.51°
Accuracy of computer-aided static and dynamic navigation systems in the placement of zygomatic dental implants	Juan Ramón González Rueda1 , Agustín Galparsoro Catalán1 , Víctor Manuel de Paz Hermoso2 , Elena Riad Deglow1 , Álvaro Zubizarreta‑Macho1,3*, Jesús Pato Mourelo4 , Javier Montero Martín3 and Sofía Hernández Montero	doi: 10.1186/s12903-023-02856-9	2023	Clinical Trial	SCAIS DCAIS FREEHAND		Zygomatic	3	60	SCAIS -5.33 ± 2.14 DCAIS - 4.92 ± 1.89 FREEHAND - 3.20 ± 1.45	SCAIS - 5.54 ± 1.72 DCAIS - 5.43 ± 2.13 FREEHAND - 4.75 ± 1.58	SCAIS - 5.30 ± 2.80 DCAIS -7.36 ± 4.12 FREEHAND - 8.47 ± 4.40
Accuracy of dental implant placement using different dynamic navigation and robotic systems: an in vitro study	Zonghe Xu, Lin Zhou, Bin Han, Shuang Wu, Yanjun Xiao, Sihui Zhang, Jiang Chen, Jianbin Guo, Dong Wu	doi: 10.1038/s41746-024-01178-6	2024	In vitro study	RCAIS - ARG, PRG, SRG DCAIS - ADG, PDG		Conventional	2	216	DCAIS - 1.11 ± 0.23 DCAIS - 1.07 ± 0.38 RCAIS - 0.29 ± 0.15 RCAIS - 0.50 ± 0.19 RCAIS -0.36 ± 0.16	DCAIS - 0.85 ± 0.17 DCAIS - 1.05 ± 0.42 RCAIS - 0.29 ± 0.15 RCAIS - 0.40 ± 0.16 RCAIS - 0.33 ± 0.14	DCAIS - 1.78 ± 0.73 DCAIS - 1.99 ± 1.20 RCAIS - 0.61 ± 0.25 RCAIS -1.04 ± 0.37 RCAIS -0.42 ± 0.18
Performance of novice versus experienced surgeons for dental implant placement with freehand, static guided and dynamic navigation approaches	Xiaotong Wang, Sohaib Shujaat, Jan Meeus, Eman Shaheen, Paul Legrand, Pierre Lahoud, Mauricio do Nascimento Gerhardt, Reinhilde Jacobs	doi: 10.1038/s41598-023-29633-6	2023	Comparison study	FREEHAND DCAIS		Conventional	2	72	FREEHAND - 1.91 ± 1.06 FREEHAND - 2.54 ± 1.58 DCAIS - 1.70 ± 0.77 DCAIS - 1.54 ± 0.94	FREEHAND - 1.11 ± 0.58 FREEHAND - 1.40 ± 1.01 DCAIS - 1.28 ± 0.55 DCAIS - 1.07 ± 0.52	FREEHAND - 9.73 ± 4.29 FREEHAND - 8.15 ± 4.73 DCAIS - 4.03 ± 1.53 DCAIS - 2.88 ± 2.51
Training of novice surgeons using dynamic computer assisteddental implant surgery: An exploratory randomized trial	Wirawat Kunakornsawat, Sirida Arunjaroensuk, Nikos Mattheos	doi: 10.1111/cid.13201	2023	Clinical Trial	DCAIS	Iris-100	Conventional	2	144	DG -1.23 ± 0.59 MG - 1.41 ± 0.54	DG - 0.92 ± 0.58 MG - 1.28 ± 0.58	DG -2.80 ± 1.17 MG - 2.87 ± 1.67
The accuracy and learning curve of active and passive dynamic navigation-guided dental implant surgery: An in vitro study	Xiao-yu Wang, Lin Liu, Miao-sheng Guan, Qian Liu, Tong Zhao, Hong-bo Li	doi: 10.1016/j.jdent.2022.104240	2022	In vitro study	DCAIS - Active and Passive M-PBR F-PBR	Yizhime Iris-Clinic	Conventional	4	704	Active - 1.75 ± 0.81 Passive - 2.20 ± 1.68 F-PBR - 2.54 ± 1.60 M-PBR - 1.41 ± 0.62	Active - 1.48 ± 0.60 Passive - 1.86 ± 1.12 F-PBR - 1.97 ± 1.08 M-PBR - 1.37 ± 0.56	Active - 4.13 ± 2.39 Passive - 4.62 ± 3.32 F-PBR - 5.48 ± 2.99 M-PBR - 3.27 ± 2.33
Comparison of the accuracy of implant position among freehand implant placement, static and dynamic computer-assisted implant surgery in fully edentulous patients: a non-randomized prospective study	S. Jaemsuwana , S. Arunjaroensuka ,B. Kaboosayaa , K. Subbalekhaa, N. Mattheosb, A. Pimkhaokham	doi: 10.1016/j.ijom.2022.05.009	2023	Non-randomized prospective study	FREEHAND SCAIS DCAIS	NR	Conventional	3	60	Freehand -3.60 ± 2.11 SCAIS - 1.66 ± 0.61 DCAIS - 1.86 ± 0.82	Freehand - 3.48 ± 2.00 SCAIS - 1.40 ± 0.72 DCAIS - 1.73 ± 0.43	Freehand - 10.09 ± 4.64 SCAIS - 4.98 ± 2.16) DCAIS - 5.75 ± 2.09
"Influence of experience on dental implant placement: an in vitro comparison of freehand, static guided and dynamic navigation approaches	Xiaotong Wang, Eman Shaheen, Sohaib Shujaat, Jan Meeus, Paul Legrand, Pierre Lahoud, Mauricio do Nascimento Gerhadt, Constantinus Politis	doi: 10.1186/s40729-022-00441-3	2022	In vitro study	FREEHAND SCAIS DCAIS	X-Guide	Conventional	3	72	Freehand - EXP - 9.73 ± 4.29 (4.01–17.65) NOV - 8.15 ± 4.73 (3.37–21.28) SCAIS - EXP -7.27 ± 3.82 (1.50–13.89) NOV - 7.07 ± 4.38 (1.45–15.36) DCAIS - EXP - 3.37 ± 1.56 (1.61–6.68) NOV - 3.19 ± 1.89 (1.25–6.54)	Freehand - EXP - 1.11 ± 0.58 (0.29–2.34) NOV - 1.40 ± 1.01 (0.09–3.15) SCAIS - EXP - 0.83 ± 0.65 (0.10–2.24) NOV - 0.92 ± 0.38 (0.31–1.58) DCAIS - EXP - 1.09 ± 0.41 (0.37–1.67) NOV - 1.14 ± 0.46 (0.40–2.02)	Freehand - EXP - 9.73 ± 4.29 (4.01–17.65) NOV - 8.15 ± 4.73 (3.37–21.28) SCAIS - EXP -7.27 ± 3.82 (1.50–13.89) NOV - 7.07 ± 4.38 (1.45–15.36) DCAIS - EXP - 3.37 ± 1.56 (1.61–6.68) NOV - 3.19 ± 1.89 (1.25–6.54)
Accuracy of zygomatic dental implant placement using computer-aided static and dynamic navigation systems compared with a mixed reality appliance. An in vitro study	Juan-Ramón González-Rueda , Agustín Galparsoro-Catalán, Víctor-Manuel de Paz-Hermoso, Elena Riad-Deglow, Álvaro Zubizarreta-Macho, Jesús Pato-Mourelo, Sofía Hernández-Montero, Javier Montero-Martín	doi: 10.4317/jced.61097	2023	In vitro study	SCAIS DCAIS AR SYSTEM FREEHAND	NaviDent	Zygomatic	4	80	SCAIS - 5.33 ± 2.14 mm DCAIS - 4.92 ± 1.89 mm AR SYSTEM - 4.88 ± 1.54 mm FREEHAND - 3.20 ± 1.45 mm	SCAIS - 5.54 ± 1.72 mm DCAIS - 5.43 ± 2.13 mm AR SYSTEM - 5.64 ± 1.11 mm FREEHAND - 4.75 ± 1.58 mm	SCAIS - 5.30 ± 2.80° DCAIS - 7.36 ± 4.12° AR SYSTEM - 9.60 ± 4.25° FREEHAND - 8.47 ± 4.40°
Surgical performance of dental students using computer-assisted dynamic navigation and freehand approaches	Xinyi Zhong | Yihan Xing | Juan Yan | Jieyin Chen | Zhuofan Chen | Quan Liu	doi: 10.1111/eje.12975	2023	Case Study	FREEHAND DCAIS	Dcarer	Conventional	2	20	FREEHAND - 2.08 ± 0.19 mm DCAIS - 1.42 ± 0.11 mm	FREEHAND - 1.28 ± 0.14 mm DCAIS - 0.99 ± 0.06 mm	FREEHAND - 11.38 ± 0.98° DCAIS - 3.84 ± 0.47°
Comparison of the accuracy of dental implant placement using static and dynamic computer-assisted systems: an in vitro study	Miao Zhou, Hui Zhou, Shu-Yi Li, Yi-Bo Zhu, Yuang-Ming Geng	doi: 10.1016/j.jormas.2020.11.008	2021	In vitro study	SCAIS DCAIS	Yizhimei	Conventional	1 SCAIS 1 DCAIS	80	SCAIS - 1.37 ± 0.38 mm DCAIS - 0.34 ± 0.33 mm	SCAIS - 1.15 ± 0.34 mm DCAIS - 0.40 ± 0.41 mm	SCAIS - 2.60 ± 1.11° DCAIS - 0.97 ± 1.21°
Accuracy of automatic and manual dynamic navigation registration techniques for dental implant surgery in posterior sites missing a single tooth: A retrospective clinical analysis	Bin-Zhang Wu, Fei Xue, Yu Ma, Feng Sun	doi: 10.1111/clr.14034	2023	Clinical Analysis	Manual DCAIS Automatic DCAIS	Dcarer	Conventional	2	58	Overall: 1.04 ± 0.47 mm Manual:0.99 ± 0.48 mm Automatic: 1.11 ± 0.46 mm	Overall: 0.90 ± 0.46 mm Manual: 0.91 ± 0.45 mm Automatic: 2.21 ± 1.19°	Overall: 2.54 ± 1.21° Manual: 2.82 ± 1.17° Automatic: 2.21 ± 1.19°
Comparison of Dental Implant Placement Accuracy Using a Static Surgical Guide, a Virtual Guide and a Manual Placement Method - An In-Vitro Study	Anna Lysenko, Andrey Yaremenko, Vladimir Ivanov, Aleksand Lyubimov, Natalia Leletkina, Alina Prokofeva	doi: 10.4103/ams.ams_100_23	2024	In vitro study	SCAIS DCAIS FREEHAND	OptiTrack 13 Prime	Conventional	3	63	NR	NR	sCAIS : ≈ 0.53 ± 0.49° dCAIS : ≈ 0.49 ± 0.17° FH : ≈ 1.44 ± 0.67°
Accuracy of dental implant placement using augmented reality-based navigation, static computer assisted implant surgery, and the free-hand method: An in vitro study	Marton Kivovics, Anna Takacs, Dorottya Penzes, Orsolya Nemeth, Eitan Mijiritsky	doi: 10.1016/j.jdent.2022.104070	2022	In vitro study	AR-DCAIS SCAIS FREEHAND	Innooral System Magic Leap One	Conventional	3	48	AR-DCAIS - 1.34 ± 0.41 SCAIS - 1.38 ± 0.41 FREEHAND - 2.28 ± 0.74	AR-DCAIS - 1.27 ± 0.40 SCAIS - 1.31 ± 0.42 FREEHAND - 1.93 ± 0.79	AR-DCAIS - 4.09 ± 2.79 SCAIS - 3.21 ± 1.52 FREEHAND - 5.85 ± 2.60
Accuracy of dental implant placement via dynamic navigation or the freehand method: A split-mouth randomized controlled clinical trial	Ceyda Aktolun Aydemir, Volkan Arisan	doi: 10.1111/clr.13563	2019	Clinical Trial	DCAIS FREEHAND	ClaroNav	Conventional	2	92	DCAIS - 1.83 (±0.12) FREEHAND - 2.51 (±0.21)	DCAIS - 1.01 (±0.07) FREEHAND - 1.70 (±0.13)	DCAIS - 5.59 (±0.39) FREEHAND - 10.04 (±0.83)
Accuracy and Self-Confidence Level of Freehand Drilling and Dynamic Navigation System of Dental Implants: An In Vitro Study	Mathew Mampilly, Leelamma Kuruvilla, Adham Abdulmajeed Tash Niyazi, Arun Shyam, Pallavi Ammu Thomas, Anzil S. Ali, Fawaz Pullishery	doi: 10.7759/cureus.49618	2023	In vitro study	DCAIS FREEHAND	NaviDent ClaroNav	Conventional	10	60	DCAIS - 5.89 ± 1.08 mm FREEHAND - 6.95 ± 2.12 mm	DCAIS - 5.34 ± 1.45 mm FREEHAND - 6.19 ± 3.14 mm	DCAIS - 7.16 ± 1.76 FREEHAND - 9.06 ± 2.18
Accuracy of immediate dental implant placement with task-autonomous robotic system and navigation system: An in vitro study	Chen J, Zhuang M, Tao B, Wu Y, Ye L, Wang F.	doi: 10.1111/clr.14104	2023	In vitro study	RCAIS DCAIS	Remebot Yizhime	Conventional	2	80	RCAIS - 0.77 ± 0.34 mm DCAIS - 0.95 ± 0.38 mm	RCAIS - 0.86 ± 0.36 mm DCAIS - 0.70 ± 0.21 mm	RCAIS - 1.94 ± 0.66° DCAIS - 3.44 ± 1.38°
Comparison the accuracy of a novel implant robot surgery and dynamic navigation system in dental implant surgery: an in vitro pilot study	Chen J, Bai X, Ding Y, Shen L, Sun X, Cao R, Yang F, Wang L.	doi: 10.1186/s12903-023-02873-8	2023	In vitro study	RCAIS DCAIS	THETA Robotic System Group Yizhimei	Conventional	2	20	RCAIS :0.69 ± 0.28 dCAIS : 0.86 ± 0.33	RCAIS - 0.58 ± 0.31 DCAIS - 0.73 ± 0.20	RCAIS - 1.08 ± 0.66 DCAIS - 2.32 ± 0.71
Comparison of the accuracy of immediate implant placement using static and dynamic computer-assisted implant system in the esthetic zone of the maxilla: a prospective study	Feng Y, Su Z, Mo A, Yang X.	doi: 10.1186/s40729-022-00464-w	2022	Prospective study	DCAIS SCAIS	NR	Conventional	2	40	SCAIS - 1.50 ± 0.75 DCAIS -1.18 ± 0.53	SCAIS - 0.99 ± 0.63 DCAIS -1.06 ± 0.55	SCAIS - 3.07 ± 2.18 DCAIS -3.23 ± 1.67
Accuracy of implant placement with a combined use of static and dynamic computer-assisted implant surgery in single tooth space: A randomized controlled trial	Yotpibulwong T, Arunjaroensuk S, Kaboosaya B, Sinpitaksakul P, Arksornnukit M, Mattheos N, Pimkhaokham A.	doi: 10.1111/clr.14043	2023	Clinical Trial	SCAIS + DCAIS SCAIS DCAIS FREEHAND	Iris-100	Conventional	4	120	SD - 0.75 ± 0.57 S - 1.40 ± 0.71 D - 1.28 ± 0.50 FH - 2.18 ± 0.95	SD - 0.62 ± 0.50 S - 1.06 ± 0.67 D - 1.02 ± 0.45 FH - 1.48 ± 0.68	SD - 1.24 ± 1.41 S - 3.18 ± 2.04 D - 3.28 ± 1.57 FH - 7.50 ± 4.06
Comparison of the accuracy of implant placement using a simple guide device and freehand surgery	Kim YJ, Kim J, Lee JR, Kim HS, Sim HY, Lee H, Han YS.	doi: 10.1016/j.jds.2024.02.024	2024	Clinical Study	SCAIS FREEHAND	NR	Conventional	4	124	FREEHAND: 0.75 ± 0.39 MDD 0.54 ± 0.30 BLD SCAIS: 0.35 ± 0.23 MDD 0.30 ± 0.19 BLD	FREEHAND: 1.05 ± 0.55 SCAIS: 0.47 ± 0.26	FREEHAND: 8.03 ± 4.34 MDA 5.35 ± 2.39 BLA SCAIS: 3.00 ± 1.65 MDA 2.71 ± 1.77 BLA
Accuracy of implant placement via dynamic navigation and autonomous robotic computer-assisted implant surgery methods: A retrospective study	Zhang S, Cai Q, Chen W, Lin Y, Gao Y, Wu D, Chen J	doi: 10.1111/clr.14216	2023	Retrospective Study	DCAIS RCAIS	Remebot	Conventional	2	124	DCAIS: 1.39 ± 0.52 RCAIS: 0.69 ± 0.36	DCAIS: 1.25 ± 0.54 RCAIS: 0.68 ± 0.36	DCAIS : 4.09 ± 1.79 RCAIS: 1.37 ± 0.92
Accuracy of an autonomous dental implant robotic system versus static guide-assisted implant surgery: A retrospective clinical study	Jia S, Wang G, Zhao Y, Wang X.	doi: 10.1016/j.prosdent.2023.04.027	2022	Retrospective Study	RCAIS SCAIS	ADIR coDiagnostiX	Conventional	2	60	RCAIS - 0.52 ± 0.18 SCAIS - 1.47 ± 0.65	RCAIS - 0.43 ± 0.18 SCAIS - 1.31 ± 0.62	RCAIS - 1.48 ± 0.59 SCAIS - 2.42 ± 1.55
Accuracy of immediate anterior implantation using static and robotic computer-assisted implant surgery: A retrospective study	Li J, Dai M, Wang S, Zhang X, Fan Q, Chen L.	doi: 10.1016/j.jdent.2024.105218	2024	Retrospective Study	FREEHAND SCAIS RCAIS	Remebot	Conventional	3	106	FREEHAND - 1.78 ± 0.59 SCAIS - 1.24 ± 0.52 RCAIS - 0.65 ± 0.27	FREEHAND - 0.82 ± 0.46 SCAIS - 0.74 ± 0.34 RCAIS - 0.35 ± 0.15	FREEHAND - 6.46 ± 2.21 SCAIS - 2.94 ± 1.71 RCAIS - 1.46 ± 0.57
Accuracy of implant placement using a mixed reality-based dynamic navigation system versus static computer-assisted and freehand surgery: An in Vitro study	Shusterman A, Nashef R, Tecco S, Mangano C, Lerner H, Mangano FG.	doi: 10.1016/j.jdent.2024.105052	2024	In vitro study	MR-DCAIS SCAIS FREEHAND	HoloLens ANNA - MARS M-guide	Conventional	3	135	MR-DCAIS - 0.40 ± 0.16 SCAIS - 0.49 ± 0.12 FREEHAND - 1.53 ± 0.66	MR-DCAIS - 0.33 ± 0.16 SCAIS - 0.36± 0.12 FREEHAND - 1.08 ± 0.41	MR-DCAIS - 0.85 ± 0.32 SCAIS - 1.20 ± 0.39 FREEHAND - 4.43 ± 1.72°
Comparison of the accuracy of implant position for two-implants supported fixed dental prosthesis using static and dynamic computer-assisted implant surgery: A randomized controlled clinical trial	Yimarj P, Subbalekha K, Dhanesuan K, Siriwatana K, Mattheos N, Pimkhaokham A.	doi: 10.1111/cid.12949	2020	Clinical Trial	SCAIS DCAIS	Iris-100	Conventional	2	60	SCAIS - 1.54 ± 0.79 mm DCAIS - 1.58 ± 0.56 mm	SCAIS - 1.04 ± 0.67 mm DCAIS - 1.24 ± 0.39 mm	SCAIS - 4.08 ± 1.69 DCAIS - 3.78 ± 1.84
Comparative accuracy of dCAIS and freehand techniques for immediate implant placement in the maxillary aesthetic zone: An in vitro	Smojver I, Bjelica R, Ćatić A, Budimir A, Vuletić M, Gabrić D.	10.1016/j.jdent.2024.105472	2025	In vitro study	dCAIS Freehand	NaviDent	Conventional	2	18	DCAIS - 1.58 ± 0.56 mm	FREEHAND - 1.73 ± 0.77 DCAIS - 1.18 ± 0.36	FREEHAND - 5.17 ± 2.54 DCAIS - 1.29 ± 0.64
Comparison of accuracy between free-hand and surgical guide implant placement among experienced and non-experienced dental implant practitioners: an in vitro study	Hama DR, Mahmood BJ	doi: 10.5051/jpis.2204700235	2023	In vitro study	SCAIS FREEHAND	NR	Conventional	2	60	FH : 2.81 ± 0.86 mm sCAIS : 1.91 ± 0.29 mm	FH : 0.34 ± 0.32 mm sCAIS : 0.17 ± 0.13 mm	FH : 3.67 ± 0.76 sCAIS : 0.87 ± 1.17
Evaluation of the accuracy of implant placement by using implant positional guide versus freehand: a prospective clinical study	Huang L, Liu L, Yang S, Khadka P, Zhang S	doi: 10.1186/s40729-023-00512-z	2023	Clinical Study	SCAIS FREEHAND	NR	Conventional	2	48	FREEHAND - 1.44 ± 0.63 SCAIS - 0.97 ± 0.39	FREEHAND - 1.07 ± 0.44 SCAIS - 0.48 ± 0.26	FREEHAND - 4.31 ± 3.37 SCAIS - 2.36 ± 1.70
Accuracy of a Computer-Aided Dynamic Navigation System in the Placement of Zygomatic Dental Implants: An In Vitro Study	González Rueda JR, García Ávila I, de Paz Hermoso VM, Riad Deglow E, Zubizarreta-Macho Á, Pato Mourelo J, Montero Martín J, Hernández Montero S.	doi: 10.3390/jcm11051436	2022	In vitro study	DCAIS FREEHAND	NaviDent	Zygomatic	2	39	FREEHAND - 3.20 ± 1.45 DCAIS - 4.92 ± 1.89	FREEHAND - 4.75 ± 1.58 DCAIS - 5.43 ± 2.13	FREEHAND - 8.47 ± 4.40 DCAIS - 7.36 ± 4.12
Accuracy of Dynamic Navigation System Workflow for Implant Supported Full Arch Prosthesis A Case Series	Stefanelli LV, Mandelaris GA, Franchina A, Pranno N, Pagliarulo M, Cera F, Maltese F, Angelis F, Carlo SD.	doi: 10.3390/ijerph17145038	2020	Case Study	DCAIS	NaviDent	Conventional	2	77	Group A - 1.17 ± 0.31 Group B - 0.88 ± 0.37	Group A - 0.72 ± 0.32 Group B - 0.61 ± 0.33	Group A - 3.10 ± 1.02 Group B - 2.41 ± 0.98
A comparison of accuracy among different approaches of static-guided implant placement in patients treated with mandibular reconstruction: A retrospective study	Kang YF, Ge YJ, Ding MK, Liu-Fu JF, Cai ZG, Shan XF.	doi: 10.1111/clr.14219	2023	Retrospective Study	SCAIS	NR	Conventional	3	62	SCAIS - 5.09 ± 0.99 SCAIS- 2.04 ± 0.60 SCAIS - 1.46 ± 1.09	SCAIS - 4.64 ± 1.19 SCAIS- 2.08 ± 0.85 SCAIS - 0.95 ± 0.47	SCAIS - 9.11 ± 3.43 SCAIS - 1.91 ± 1.61 SCAIS - 3.02 ± 1.59
does dynamic navigation assisted student training improve the accuracy of dental implant placement by postgraduate dental students: an in vitro study	Yan Q.; Wu X.; Shi J.; Shi B.	10.1186/s12903-024-04324-4	2024	In vitro study	DCAIS	Yizhime	Conventional	2	208	dCAIS: 1.04 ± 0.47 dCAIS: 1.11 ± 0.46	dCAIS: 0.91 ± 0.45 dCAIS: 0.89 ± 0.48	dCAIS: 2.21 ± 1.19 dCAIS: 2.82 ± 1.17
accuracy and the role of experience in dynamic computer guided dental implant surgery: an in-vitro study	Jorba-GarcÃ­a, A; Figueiredo, R; GonzÃ¡lez-Barnadas, A; Camps-Font, O; Valmaseda-CastellÃ³n, E	10.4317/medoral.22785	2019	In vitro study	DCAIS Freehand	NaviDent	Conventional	2	36	FH: 2.26 ± 1.11 dCAIS: 1.33 ± 0.50	FH: 1.50 ± 0.58 dCAIS: 1.29 ± 0.46	FH: 9.7 ± 5.2 dCAIS: 1.6 ± 1.3
accuracy of computer-aided dynamic navigation compared to computer-aided static navigation for dental implant placement: an in vitro study	GuzmÃ¡n, AM; Deglow, ER; Zubizarreta-Macho, A; AgustÃ­n-Panadero, R; Montero, SH	10.3390/jcm8122123	2019	In vitro study	SCAIS DCAIS	CoDiagnostiX NaviDent	Conventional	2	40	sCAIS: 1.20 ± 0.48; dCAIS: 1.18 ± 0.60;	sCAIS: 0.78 ± 0.43; dCAIS: 0.85 ± 0.48;	sCAIS: 2.95 ± 1.48; dCAIS: 4.00 ± 1.41;
accuracy of a novel robot-assisted system and dynamic navigation system for dental implant placement: a clinical retrospective study	Chen, JP; Ding, YD; Cao, RJ; Zheng, YC; Shen, LH; Wang, LH; Yang, F	10.1111/clr.14420	2025	In vitro study	SCAIS DCAIS RCAIS	coDiagnostiX Optitrack Prototype Robot	Conventional	3	90	sCAIS: 0.98 ± 0.32; dCAIS: 0.85 ± 0.27; RCAIS: 0.58 ± 0.14;	sCAIS: 0.71 ± 0.28; dCAIS: 0.62 ± 0.22; RCAIS: 0.50 ± 0.18;	sCAIS: 3.12 ± 1.44; dCAIS: 2.63 ± 1.12; RCAIS: 0.95 ± 0.30;
the accuracy of static vs. dynamic computer-assisted implant surgery in single tooth space: a randomized controlled trial	Kaewsiri, D; Panmekiate, S; Subbalekha, K; Mattheos, N; Pimkhaokham, A	10.1111/clr.13435	2019	Randomised Controlled Clinical Trial	SCAIS DCAIS	CoDiagnostiX IRIS-100	Conventional	2	48	sCAIS: 1.28 ± 0.46 dCAIS: 1.29 ± 0.50	sCAIS: 0.97 ± 0.44 dCAIS: 1.05 ± 0.44	sCAIS: 2.84 ± 1.71 dCAIS: 3.06 ± 1.37

## Sheet: RoB2
Study	Year	Randomisation	Deviations	Missing data	Outcome measurement	Selective reporting	Overall
Jorba‑García 2023	2023	Low	Some concerns	Low	Low	Low	Some concerns
Aydemir & Arisan 2020	2020	Low	Some concerns	Low	Some concerns	Low	Some concerns
Feng 2022	2022	Low	Some concerns	Low	Low	Low	Some concerns
Yotpibulwong 2023	2023	Low	Some concerns	Low	Low	Low	Some concerns
Kim 2024	2024	Low	Some concerns	Low	Some concerns	Low	Some concerns
Yimarj 2020	2020	Low	Some concerns	Low	Some concerns	Low	Some concerns
Kaewsiri 2019	2019	Low	Low	Low	Low	Low	Low

## Sheet: ROBINS-I
Column1	Year	Confounding	Selection	Classification	Deviations	Missing data	Outcome measurement	Selective reporting	Overall
Pomares‑Puig 2023	2023	Moderate	Low	Low	Low	Low	Moderate	Low	Moderate
Du 2025	2025	Serious	Moderate	Low	Low	Low	Serious	Low	Serious
Jaemsuwan 2023	2023	Moderate	Moderate	Low	Low	Low	Moderate	Low	Moderate
Wu 2023	2023	Moderate	Moderate	Low	Low	Low	Moderate	Low	Moderate
Zhang 2024	2024	Serious	Moderate	Low	Low	Low	Moderate	Low	Serious
Jia 2025	2025	Serious	Moderate	Low	Low	Low	Moderate	Low	Serious
Li 2024 (static vs robot)	2024	Serious	Moderate	Low	Low	Low	Moderate	Low	Serious
Huang 2023 (positional guide)	2023	Moderate	Moderate	Low	Low	Low	Moderate	Low	Moderate
Stefanelli 2020 (DN full‑arch)	2020	Serious	Moderate	Low	Low	Low	Moderate	Low	Serious
Kang 2024 (static‑guided recon)	2024	Moderate	Moderate	Low	Low	Low	Moderate	Low	Moderate

## Sheet: QUIN
Study	Year	Model standardisation	Allocation	Blinding of measurement	Replication	Statistics	Overall
Tao 2022	2022	Low	Some concerns	Some concerns	Low	Low	Moderate
Zhao 2024	2024	Low	Some concerns	Unclear	Some concerns	Low	Moderate
Wang 2023 (students)	2023	Low	Low	Some concerns	Low	Low	Moderate
Taheri Otaghsara 2023	2023	Low	Some concerns	Some concerns	Low	Low	Moderate
González‑Rueda 2023 (static/dynamic/freehand, zygomatic)	2023	Low	Low	Some concerns	Low	Low	Moderate
Xu 2024	2024	Low	Low	Low	Low	Low	Low
Wang 2023 (novice vs experienced)	2023	Low	Low	Some concerns	Low	Low	Moderate
Kunakornsawat 2023	2023	Low	Low	Some concerns	Low	Low	Moderate
Wang 2022 (active vs passive)	2022	Low	Low	Some concerns	Low	Low	Low
X. Wang 2022 (experience)	2022	Low	Low	Some concerns	Low	Low	Moderate
González‑Rueda 2023 (AR vs others)	2023	Low	Low	Some concerns	Low	Low	Moderate
Zhong 2024	2024	Low	Low	Some concerns	Low	Low	Moderate
Zhou 2021	2021	Low	Some concerns	Some concerns	Low	Low	Moderate
Lysenko 2023	2023	Low	Low	Some concerns	Low	Low	Moderate
Kivovics 2022	2022	Low	Low	Some concerns	Low	Low	Moderate
Mampilly 2023	2023	Low	Low	Some concerns	Low	Low	Moderate
Chen 2024 (robot vs nav)	2024	Low	Low	Some concerns	Low	Low	Low
Chen 2023 (THETA robot)	2023	Low	Low	Some concerns	Low	Low	Low
Shusterman 2024 (MR-DN)	2024	Low	Low	Some concerns	Low	Low	Moderate
Neuschitzer 2025	2025	Low	Low	Some concerns	Low	Low	Moderate
Hama 2023 (FH vs guide, experience)	2023	Low	Low	Some concerns	Low	Low	Moderate
González Rueda 2022 (DN zygomatic)	2022	Low	Random	Some concerns	Low	Low	Moderate
Jorba-Garcia 2019	2019	Low	Low	Low	Low	Low	Low
Guzman 2019	2019	Low	Low	Some concerns	Low	Low	Moderate
Yan 2024	2024	Low	Some concerns	Low	Low	Low	Moderate
Shi 2025	2025	Low	Some concerns	Some concerns	Some concerns	Low	Moderate
